# Supplementary material for: Long-term host–pathogen evolution of endogenous beta- and gammaretroviruses in mouse lemurs with little evidence of recent retroviral introgression
Source: Virus Evol. 2022 Dec 14;9(1):veac117. doi: 10.1093/ve/veac117 (PMC9825726; doi:10.1093/ve/veac117)
Supplement: veac117_Supp [file veac117_supp.zip]

Archive with 3 entries (3 files):
- suppl_data/Supplementary_File_with_FIGs_Fig1_FULL.docx
- MicrcebusERV_fasta_files.zip
- MicrocebusERV_repbase
